# Supplementary material for: A Review of the Involvement of Partners and Family Members in Psychosocial Interventions for Supporting Women at Risk of or Experiencing Perinatal Depression and Anxiety
Source: Int J Environ Res Public Health. 2021 May 18;18(10):5396. doi: 10.3390/ijerph18105396 (PMC8158393; doi:10.3390/ijerph18105396)
Supplement: Supplementary file 1 [file ijerph-18-05396-s001.zip]

Archive with 1 entries (1 files):
- ijerph-1201733-supplementary.pdf
